# Supplementary material for: Gut-Derived Serotonin Contributes to the Progression of Non-Alcoholic Steatohepatitis via the Liver HTR2A/PPARγ2 Pathway
Source: Front Pharmacol. 2020 May 14;11:553. doi: 10.3389/fphar.2020.00553 (PMC7240039; doi:10.3389/fphar.2020.00553)
Supplement: Supplementary file 1 [file DataSheet_1.zip]

Archive with 4 entries (3 files):
- Supplementary  Material/
- Supplementary  Material/Ethical approval.jpg
- Supplementary  Material/Graphical abstract.tif
- Supplementary  Material/Supplementary Material.docx
